# Supplementary material for: Genetic Potential and Inheritance Patterns of Physiological, Agronomic and Quality Traits in Bread Wheat under Normal and Water Deficit Conditions
Source: Plants (Basel). 2022 Mar 31;11(7):952. doi: 10.3390/plants11070952 (PMC9002629; doi:10.3390/plants11070952)
Supplement: Supplementary file 1 [file plants-11-00952-s001.zip]

Archive with 1 entries (1 files):
- plants-1605022-supplementary.pdf
